# Supplementary material for: Triple-chord trussed submerged floating tunnels: hybrid construction concept, feasibility and design
Source: Commun Eng. 2025 Jul 1;4:117. doi: 10.1038/s44172-025-00454-x (PMC12217642; doi:10.1038/s44172-025-00454-x)
Supplement: Supplementary file 3 — Supplementary Data 1 [file 44172_2025_454_MOESM3_ESM.xlsx]

## Sheet: Supplementary Data 1
Scheme A (Steel-only tube)						Scheme B (CFDST tube)
Point A		Point B		Point C		Point A		Point B		Point C
Time (s)	Temperature (℃)	Time (s)	Temperature (℃)	Time (s)	Temperature (℃)	Time (s)	Temperature (℃)	Time (s)	Temperature (℃)	Time (s)	Temperature (℃)
0	20	0	20	0	20	0	20	0	20	0	20
60	28.1376	60	20.2383	60	20.014	60	28.0392	60	20	60	20
120	44.8662	120	21.1238	120	20.0897	120	44.6294	120	20	120	20
180	75.4813	180	23.2498	180	20.3288	180	74.9959	180	20	180	20
222.06	108.143	222.06	25.6256	222.06	20.6288	222.209	107.519	222.209	20	222.209	20
264.12	155.588	264.12	29.2453	264.12	21.1347	264.418	154.801	264.418	20	264.418	20
293.496	198.317	293.496	32.5171	293.496	21.6194	294.142	197.81	294.142	20	294.142	20
322.872	233.913	322.872	36.595	322.872	22.2717	323.866	233.395	323.866	20	323.866	20
352.248	261.886	352.248	41.4343	352.248	23.1299	353.589	261.542	353.589	20	353.589	20
381.624	285.603	381.624	46.922	381.624	24.2309	383.313	285.425	383.313	20	383.313	20
425.688	315.648	425.688	56.1793	425.688	26.5204	427.899	315.71	427.899	20	427.899	20
469.752	342.014	469.752	66.0932	469.752	29.4945	472.485	342.384	472.485	20	472.485	20
535.848	376.073	535.848	81.6623	535.848	35.4718	539.346	377.241	539.346	20	539.346	20
601.944	406.185	601.944	97.472	601.944	42.8176	606.207	408.598	606.207	20	606.207	20
668.04	433.285	668.04	113.271	668.04	51.3303	673.069	437.422	673.069	20	673.069	20
765.599	468.473	765.599	136.211	765.599	65.7923	765.855	473.976	765.855	20	765.855	20
863.158	499.977	863.158	158.615	863.158	81.5827	858.641	507.908	858.641	20	858.641	20
960.717	528.559	960.717	180.424	960.717	98.2512	951.427	539.716	951.427	20	951.427	20
1097.25	564.194	1097.25	209.75	1097.25	122.455	1068.11	576.945	1068.11	20	1068.11	20
1233.78	596.358	1233.78	237.901	1233.78	146.962	1184.79	611.745	1184.79	20	1184.79	20
1370.31	625.684	1370.31	264.922	1370.31	171.403	1301.48	644.349	1301.48	20	1301.48	20
1550.31	659.481	1550.31	298.647	1550.31	203.015	1418.16	672.463	1418.16	20	1418.16	20
1730.31	688.216	1730.31	330.488	1730.31	233.722	1559.42	701.895	1559.42	20	1559.42	20
1910.31	713.956	1910.31	360.532	1910.31	263.364	1700.67	729.462	1700.67	20	1700.67	20
2090.31	739.363	2090.31	388.998	2090.31	291.875	1841.93	759.485	1841.93	20	1841.93	20
2270.31	764.225	2270.31	416.036	2270.31	319.255	2006.62	792.486	2006.62	20	2006.62	20
2450.31	787.075	2450.31	441.718	2450.31	345.523	2171.32	819.082	2171.32	20	2171.32	20
2630.31	807.229	2630.31	466.103	2630.31	370.712	2336.01	842.726	2336.01	20	2336.01	20
2810.31	824.908	2810.31	489.253	2810.31	394.857	2516.01	867.959	2516.01	20	2516.01	20
2990.31	842.405	2990.31	511.246	2990.31	417.996	2696.01	891.948	2696.01	20	2696.01	20
3170.31	859.557	3170.31	532.232	3170.31	440.18	2876.01	912.318	2876.01	20	2876.01	20
3350.31	876.086	3350.31	552.344	3350.31	461.466	3056.01	929.592	3056.01	20	3056.01	20
3530.31	891.516	3530.31	571.469	3530.31	481.9	3236.01	944.429	3236.01	20	3236.01	20
3710.31	905.493	3710.31	589.737	3710.31	501.52	3416.01	957.442	3416.01	20	3416.01	20
3890.31	918.664	3890.31	607.278	3890.31	520.356	3596.01	968.529	3596.01	20	3596.01	20
4070.31	930.846	4070.31	623.882	4070.31	538.475	3776.01	977.894	3776.01	20.0001	3776.01	20
4250.31	942.313	4250.31	639.633	4250.31	555.87	3956.01	986.099	3956.01	20.0001	3956.01	20
4430.31	953.321	4430.31	654.675	4430.31	572.556	4136.01	993.654	4136.01	20.0001	4136.01	20
4610.31	963.556	4610.31	668.876	4610.31	588.579	4316.01	1001.11	4316.01	20.0001	4316.01	20
4790.31	972.994	4790.31	682.376	4790.31	603.924	4496.01	1009.35	4496.01	20.0002	4496.01	20
4970.31	981.913	4970.31	695.41	4970.31	618.576	4676.01	1019.73	4676.01	20.0002	4676.01	20
5150.31	990.437	5150.31	708.181	5150.31	632.481	4856.01	1031.43	4856.01	20.0003	4856.01	20
5330.31	998.468	5330.31	720.512	5330.31	645.504	5036.01	1043.42	5036.01	20.0003	5036.01	20
5400	1001.5	5400	725.218	5400	650.331	5216.01	1055.01	5216.01	20.0004	5216.01	20
						5396.01	1065.9	5396.01	20.0005	5396.01	20
						5400	1066.14	5400	20.0005	5400	20
Note: Point A is in the inner side of the tube; Point B is in the middle of the tube's wall-thickness and Point C is in the outer side of the tube
