# Supplementary material for: Triple-chord trussed submerged floating tunnels: hybrid construction concept, feasibility and design
Source: Commun Eng. 2025 Jul 1;4:117. doi: 10.1038/s44172-025-00454-x (PMC12217642; doi:10.1038/s44172-025-00454-x)
Supplement: Supplementary file 4 — Supplementary Data 2 [file 44172_2025_454_MOESM4_ESM.xlsx]

## Sheet: Supplementary Data 2
Parameter (unit)	p	um (m)	um/Ls	Si	S	cs (Million RMB)	cs/Ls (RMB/m)	Si	S
to (mm)	36	0.4754	0.0004754	-0.201717		527.323	527323	0.283202
	38	0.4706	0.0004706	-0.197425		535.007	535007	0.283244
	40	0.466	0.000466			542.692	542692
	42	0.4615	0.0004615	-0.193133		550.38	550380	0.283327
	44	0.4571	0.0004571	-0.190987	-0.195815	558.071	558071	0.283368	0.283285
ti (mm)	36	0.4744	0.0004744	-0.180258		528.433	528433	0.262763
	38	0.4701	0.0004701	-0.175966		535.561	535561	0.262804
	40	0.466	0.000466			542.692	542692
	42	0.462	0.000462	-0.171674		549.826	549826	0.262887
	44	0.458	0.000458	-0.171674	-0.174893	556.961	556961	0.262929	0.262846
tc (mm)	450	0.4782	0.0004782	-0.261803		538.825	538825	0.0712572
	475	0.472	0.000472	-0.257511		540.756	540756	0.0713505
	500	0.466	0.000466			542.692	542692
	525	0.4602	0.0004602	-0.248927		544.634	544634	0.0715372
	550	0.4547	0.0004547	-0.242489	-0.252682	546.58	546580	0.0716306	0.0714439
di (m)	11.25	0.4847	0.0004847	-0.401288		512.023	512023	0.565131
	11.875	0.4748	0.0004748	-0.377682		527.358	527358	0.565131
	12.5	0.466	0.000466			542.692	542692
	13.125	0.4582	0.0004582	-0.334764		558.027	558027	0.565131
	13.75	0.4512	0.0004512	-0.317597	-0.357833	573.362	573362	0.565131	0.565131
Ls (m)	800	0.2452	0.0003065	1.71137		435.15	543937	-0.0114683
	900	0.343	0.000381111	1.82165		488.921	543246	-0.010194
	1000	0.466	0.000466			542.692	542692
	1100	0.6216	0.000565091	2.12641		596.464	542240	-0.00834057
	1200	0.8127	0.00067725	2.26663	1.98152	650.235	541863	-0.00764552	-0.0094121
Li (m)	40	0.3934	0.0003934	0.259657		755.277	755277	-0.65287
	50	0.4008	0.0004008	0.279828		680.58	680580	-0.508159
	100	0.466	0.000466			542.692	542692
	125	0.5096	0.0005096	0.374249		518.792	518792	-0.176159
	200	0.6877	0.0006877	0.475751	0.347371	487.152	487152	-0.102342	-0.359883
B (m)	72	0.5358	0.0005358	-1.49785		531.476	531476	0.206681
	76	0.4983	0.0004983	-1.38627		537.034	537034	0.20854
	80	0.466	0.000466			542.692	542692
	84	0.438	0.000438	-1.20172		548.447	548447	0.212066
	88	0.4136	0.0004136	-1.12446	-1.30258	554.292	554292	0.213737	0.210256
H (m)	18	0.4407	0.0004407	0.542918		541.276	541276	0.0260964
	19	0.4531	0.0004531	0.553648		541.967	541967	0.0267277
	20	0.466	0.000466			542.692	542692
	21	0.4795	0.0004795	0.579399		543.452	543452	0.0279737
	22	0.4936	0.0004936	0.592275	0.56706	544.244	544244	0.0285883	0.0273465
ds (m)	9.9	0.4737	0.0004737	-0.165236		526.083	526083	0.306057
	10.45	0.4697	0.0004697	-0.158798		534.388	534388	0.306057
	11	0.466	0.000466			542.692	542692
	11.55	0.4625	0.0004625	-0.150215		550.997	550997	0.306057
	12.1	0.4591	0.0004591	-0.148069	-0.155579	559.302	559302	0.306057	0.306057
ts (mm)	54	0.4828	0.0004828	-0.360515		525.911	525911	0.309229
	57	0.474	0.000474	-0.343348		534.299	534299	0.309312
	60	0.466	0.000466			542.692	542692
	63	0.4586	0.0004586	-0.317597		551.09	551090	0.309479
	66	0.4518	0.0004518	-0.304721	-0.331545	559.492	559492	0.309563	0.309396
dh (m)	9.9	0.4703	0.0004703	-0.0922747		537.245	537245	0.100373
	10.45	0.4682	0.0004682	-0.0944206		539.969	539969	0.100373
	11	0.466	0.000466			542.692	542692
	11.55	0.4637	0.0004637	-0.0987124		545.416	545416	0.100373
	12.1	0.4614	0.0004614	-0.0987124	-0.09603	548.14	548140	0.100373	0.100373
th (mm)	54	0.4677	0.0004677	-0.0364807		537.189	537189	0.101414
	57	0.4668	0.0004668	-0.0343348		539.94	539940	0.101441
	60	0.466	0.000466			542.692	542692
	63	0.4652	0.0004652	-0.0343348		545.447	545447	0.101496
	66	0.4644	0.0004644	-0.0343348	-0.0348712	548.202	548202	0.101523	0.101468
fcu (MPa)	27	0.4724	0.0004724	-0.137339		542.692	542692	-
	28.5	0.4691	0.0004691	-0.133047		542.692	542692	-
	30	0.466	0.000466			542.692	542692	-
	31.5	0.463	0.000463	-0.128755		542.692	542692	-
	33	0.4601	0.0004601	-0.126609	-0.131438	542.692	542692	-
Note: p is the value of the parameter studied; um is the maximum lateral displacement of the structure; Δp and Δum are the perturbation in each parameter input and in structure displacement output respectively; p0 and um0 are the baseline value acquired from base model; S is the sensitivity value.
